# Supplementary material for: Signatures of selection in the genome of Swedish warmblood horses selected for sport performance
Source: BMC Genomics. 2019 Sep 18;20:717. doi: 10.1186/s12864-019-6079-1 (PMC6751828; doi:10.1186/s12864-019-6079-1)
Supplement: Supplementary file 3 — Additional file 3: Table S1. Genes located within consensus homozygous segments in Exmoor ponies. [file 12864_2019_6079_MOESM3_ESM.xlsx]

## Sheet: Table S1
Table S1. Genes located within consensus homozygous segments in Exmoor ponies.
Genes table ID	Gene name	ECA
ENSECAG00000000016	FAM149B1	1
ENSECAG00000000353	HPSE2	1
ENSECAG00000001038		1
ENSECAG00000001924		1
ENSECAG00000002062		1
ENSECAG00000002815		1
ENSECAG00000004257	DNAJC9	1
ENSECAG00000007097	CRTAC1	1
ENSECAG00000007985	GOLGA7B	1
ENSECAG00000008070	ZFYVE27	1
ENSECAG00000008577	PPP3CB	1
ENSECAG00000010218	CFAP70	1
ENSECAG00000011253	SECISBP2L	1
ENSECAG00000012316	DTWD1	1
ENSECAG00000013079	USP54	1
ENSECAG00000013743	FAM227B	1
ENSECAG00000015163	SHC4	1
ENSECAG00000016676	SEMA6D	1
ENSECAG00000016729		1
ENSECAG00000017631	GALK2	1
ENSECAG00000017677	HERC2	1
ENSECAG00000017875		1
ENSECAG00000019666	SLC12A1	1
ENSECAG00000026853	CEP152	1
ENSECAG00000026876		1
ENSECAG00000022704	ECD	1
ENSECAG00000024709	COPS2	1
ENSECAG00000004877		11
ENSECAG00000008172		11
ENSECAG00000009723	IGF2BP1	11
ENSECAG00000013064		11
ENSECAG00000013134		11
ENSECAG00000013143		11
ENSECAG00000013354	B4GALNT2	11
ENSECAG00000014174		11
ENSECAG00000015552	GDPD1	11
ENSECAG00000016585	SUPT4H1	11
ENSECAG00000016953	HLF	11
ENSECAG00000017737	RNF43	11
ENSECAG00000018575	YPEL2	11
ENSECAG00000021160	UBE2Z	11
ENSECAG00000022092	SNF8	11
ENSECAG00000027279	RF00012	11
ENSECAG00000026538	RF00586	11
ENSECAG00000001252	PCDHB14	14
ENSECAG00000001934		14
ENSECAG00000002973		14
ENSECAG00000003046		14
ENSECAG00000004740		14
ENSECAG00000005331	ISOC1	14
ENSECAG00000005465	PCDHGA2	14
ENSECAG00000005500	PCDHGA1	14
ENSECAG00000005542	SLC25A2	14
ENSECAG00000005591	PCDHB15	14
ENSECAG00000005655		14
ENSECAG00000006848	SLC27A6	14
ENSECAG00000007418	PCDHAC2	14
ENSECAG00000007513	HSPA9	14
ENSECAG00000007923		14
ENSECAG00000009100	SLCO4C1	14
ENSECAG00000009534	PCDHA12	14
ENSECAG00000012445	CHD1	14
ENSECAG00000012655	CYSTM1	14
ENSECAG00000013041	ETF1	14
ENSECAG00000014338	EGR1	14
ENSECAG00000015036	ANKHD1	14
ENSECAG00000015317	REEP2	14
ENSECAG00000016123	PCDHGC5	14
ENSECAG00000016183	STARD4	14
ENSECAG00000016696	CAMK4	14
ENSECAG00000017001	WDR36	14
ENSECAG00000018062	KDM3B	14
ENSECAG00000018369	RGMB	14
ENSECAG00000022141		14
ENSECAG00000023991	CTNNA1	14
ENSECAG00000026692	RF00015	14
ENSECAG00000025989	RF00090	14
ENSECAG00000025479	RF00154	14
ENSECAG00000027617	RF00154	14
ENSECAG00000000699	SLC6A1	16
ENSECAG00000001022	UCN2	16
ENSECAG00000003695		16
ENSECAG00000006875	IP6K2	16
ENSECAG00000008659	SHISA5	16
ENSECAG00000010761	TREX1	16
ENSECAG00000010784	ATRIP	16
ENSECAG00000011234		16
ENSECAG00000012037	NCKIPSD	16
ENSECAG00000013120	SLC26A6	16
ENSECAG00000014159		16
ENSECAG00000014543	CCDC51	16
ENSECAG00000014767	PLXNB1	16
ENSECAG00000015069	BHLHE40	16
ENSECAG00000016006	CELSR3	16
ENSECAG00000017338	PFKFB4	16
ENSECAG00000020016	TMEM89	16
ENSECAG00000020020	UQCRC1	16
ENSECAG00000020184	VGLL4	16
ENSECAG00000020933	ITPR1	16
ENSECAG00000026276	eca-mir-711	16
ENSECAG00000000996		18
ENSECAG00000001030		18
ENSECAG00000013822	KIF5C	18
ENSECAG00000014080	SCN3A	18
ENSECAG00000015805	MARCH7	18
ENSECAG00000018415	TANC1	18
ENSECAG00000019894	RBMS1	18
ENSECAG00000020320	CD302	18
ENSECAG00000022703	LY5	18
ENSECAG00000024839	MBD5	18
ENSECAG00000026355	RF00026	18
ENSECAG00000008905	MCF2L2	19
ENSECAG00000015809	ZBTB20	19
ENSECAG00000016912	ATP11B	19
ENSECAG00000000907		2
ENSECAG00000003961	BBS12	2
ENSECAG00000007347	MFSD8	2
ENSECAG00000009877	HSPA4L	2
ENSECAG00000010816		2
ENSECAG00000010831	SLC25A31	2
ENSECAG00000011414	DAB1	2
ENSECAG00000011831	INTU	2
ENSECAG00000014312	PRKCZ	2
ENSECAG00000019168	GABRD	2
ENSECAG00000024212	MYSM1	2
ENSECAG00000024492		2
ENSECAG00000024272	RIMS1	20
ENSECAG00000002884		22
ENSECAG00000004657		22
ENSECAG00000004797		22
ENSECAG00000007522	TMX4	22
ENSECAG00000007706	PHACTR3	22
ENSECAG00000010314	HAO1	22
ENSECAG00000018583		22
ENSECAG00000021201	BMP2	22
ENSECAG00000026497	RF00548	22
ENSECAG00000000122	GDA	23
ENSECAG00000006788	PCSK5	23
ENSECAG00000007568		23
ENSECAG00000008123		23
ENSECAG00000009671		23
ENSECAG00000010004		23
ENSECAG00000011532		23
ENSECAG00000015794	ANXA1	23
ENSECAG00000015973	RCL1	23
ENSECAG00000018363	GNAQ	23
ENSECAG00000019624	OSTF1	23
ENSECAG00000020544	GLIS3	23
ENSECAG00000020865	VPS13A	23
ENSECAG00000021484	CEMIP2	23
ENSECAG00000021902	SPATA6L	23
ENSECAG00000023826	ZFAND5	23
ENSECAG00000025900	RF00026	23
ENSECAG00000020433	TENM3	27
ENSECAG00000000599	PCDH7	3
ENSECAG00000002673		3
ENSECAG00000009164	PPARGC1A	3
ENSECAG00000018240	PHKB	3
ENSECAG00000019489		3
ENSECAG00000021168	ABCC11	3
ENSECAG00000022436	LONP2	3
ENSECAG00000024558		3
ENSECAG00000024818		3
ENSECAG00000014636	WDR27	31
ENSECAG00000018858	PHF10	31
ENSECAG00000026735	RF00100	31
ENSECAG00000002370	GPR141	4
ENSECAG00000003867		4
ENSECAG00000004761		4
ENSECAG00000006765	CDK14	4
ENSECAG00000008474		4
ENSECAG00000012115	SEMA3D	4
ENSECAG00000013914		4
ENSECAG00000021252	ITPRID1	4
ENSECAG00000021847	PPP1R17	4
ENSECAG00000022057	BBS9	4
ENSECAG00000026084	RF00026	4
ENSECAG00000000450	TMCO1	5
ENSECAG00000003566		5
ENSECAG00000006120		5
ENSECAG00000012244		5
ENSECAG00000014292	CR1	5
ENSECAG00000022247		5
ENSECAG00000000564		6
ENSECAG00000009337	TSPAN9	6
ENSECAG00000010929	MRPS35	6
ENSECAG00000012527		6
ENSECAG00000012558	A2M	6
ENSECAG00000013446	MANSC4	6
ENSECAG00000013455	KLHL42	6
ENSECAG00000014331	PRMT8	6
ENSECAG00000014708	PTHLH	6
ENSECAG00000014912	CCDC91	6
ENSECAG00000015666	PHC1	6
ENSECAG00000016652	PPFIBP1	6
ENSECAG00000021038		6
ENSECAG00000021235		6
ENSECAG00000023247	GRIN2B	6
ENSECAG00000024571		6
ENSECAG00000027409	RF01169	6
ENSECAG00000000878		7
ENSECAG00000001374		7
ENSECAG00000001466	PLEKHB1	7
ENSECAG00000002421		7
ENSECAG00000002448	OR51A7	7
ENSECAG00000002654	OR51G2	7
ENSECAG00000003751		7
ENSECAG00000003766		7
ENSECAG00000004301		7
ENSECAG00000005126		7
ENSECAG00000006096		7
ENSECAG00000006917	P4HA3	7
ENSECAG00000007348	TTC36	7
ENSECAG00000007379	KCNE3	7
ENSECAG00000007430		7
ENSECAG00000007743	KMT2A	7
ENSECAG00000007949	AKIP1	7
ENSECAG00000008164	CALR	7
ENSECAG00000008973	TMEM25	7
ENSECAG00000009012	IER2A	7
ENSECAG00000009498		7
ENSECAG00000010509		7
ENSECAG00000010608		7
ENSECAG00000010687		7
ENSECAG00000010696		7
ENSECAG00000010781	RNF169	7
ENSECAG00000011964	IL27RA	7
ENSECAG00000012408	SYCE2	7
ENSECAG00000012495	GCDH	7
ENSECAG00000012624	POLD3	7
ENSECAG00000012790		7
ENSECAG00000012804	DENND5A	7
ENSECAG00000013426		7
ENSECAG00000014897	RLN3	7
ENSECAG00000015139	FARSA	7
ENSECAG00000015582		7
ENSECAG00000015965	IPO7	7
ENSECAG00000015967	ASF1B	7
ENSECAG00000017517	LIPT2	7
ENSECAG00000018803	PGM2L1	7
ENSECAG00000018889	ZNF143	7
ENSECAG00000020398	STK33	7
ENSECAG00000020774	WEE1	7
ENSECAG00000020829		7
ENSECAG00000022115	MRPL48	7
ENSECAG00000022426	SWAP70	7
ENSECAG00000022671		7
ENSECAG00000022679		7
ENSECAG00000022685		7
ENSECAG00000022694	RAB6A	7
ENSECAG00000022805		7
ENSECAG00000022810	ST5	7
ENSECAG00000022876		7
ENSECAG00000024207		7
ENSECAG00000024508	DAND5	7
ENSECAG00000024607	RAD23A	7
ENSECAG00000026407	RF00026	7
ENSECAG00000009506		9
ENSECAG00000010100		9
ENSECAG00000010182	RGS22	9
ENSECAG00000010526	STK3	9
ENSECAG00000018644		9
ENSECAG00000019852	VPS13B	9
ENSECAG00000025757		9
ENSECAG00000026298	MIR599	9
