# Supplementary material for: Signatures of selection in the genome of Swedish warmblood horses selected for sport performance
Source: BMC Genomics. 2019 Sep 18;20:717. doi: 10.1186/s12864-019-6079-1 (PMC6751828; doi:10.1186/s12864-019-6079-1)
Supplement: Supplementary file 4 — Additional file 4: Table S2. Details on the five overrepresented biological processes and the genes involved in each biological term from the ROH analysis. [file 12864_2019_6079_MOESM4_ESM.xlsx]

## Sheet: Table 2
Table S2. Details on the five overrepresented biological processes and the genes involved in each biological term from the ROH analysis.
Analysis Type:	PANTHER Overrepresentation Test (Released 20190606)
Annotation Version and Release Date:	PANTHER version 14.1 Released 2019-03-12
PANTHER GO-Slim Biological Process	Equus caballus - Reference list (20497)	Gene list	P-value
actin cytoskeleton reorganization (GO:0031532)	17	THSD7A	0.0157
cellular macromolecule catabolic process (GO:0044265)	18	DNASE2	0.0165
apoptotic process (GO:0006915)	264	HDAC9, DNASE2	0.0224
glycoprotein metabolic process (GO:0009100)	29	B3GAT1	0.026
synaptic signaling (GO:0099536)	314	CACNA1A, GRIN2B	0.0308
