# Supplementary material for: Signatures of selection in the genome of Swedish warmblood horses selected for sport performance
Source: BMC Genomics. 2019 Sep 18;20:717. doi: 10.1186/s12864-019-6079-1 (PMC6751828; doi:10.1186/s12864-019-6079-1)
Supplement: Supplementary file 5 — Additional file 5: Table S3. SNP markers found to be under potential selection when analysed by the XPEHH test before FDR control. [file 12864_2019_6079_MOESM5_ESM.xlsx]

## Sheet: Table S3
Table S3. SNP markers found to be under potential selection when analysed by the XPEHH test before FDR control. SNP markers still significant after FDR control are indicated in bold.
MARKER	CHR	POSITION	XPEHH	LOG10(p-value)
AX-103660314	1	22,450,649	4.63	5.453
AX-104568168	1	22,499,055	4.95	6.145
AX-103761897	1	22,506,483	4.77	5.754
AX-103872914	1	22,507,754	4.6	5.388
AX-104069920	1	22,511,416	4.47	5.125
AX-103175323	1	148,660,078	5.02	6.306
AX-103108018	1	148,660,387	5.25	6.835
AX-104738367	1	148,662,209	4.67	5.525
AX-104145670	1	148,663,404	4.86	5.936
AX-104576862	1	148,665,804	4.83	5.883
AX-104674825	2	74,631,100	4.38	4.93
AX-104481381	2	75,008,834	4.91	6.045
AX-104298228	4	15,977,755	4.92	6.074
AX-103314178	4	15,978,736	4.6	5.389
AX-104487403	4	15,990,296	4.35	4.869
AX-104845778	4	16,034,364	4.39	4.951
AX-104196592	4	16,039,971	4.4	4.98
AX-104489435	4	16,067,700	4.57	5.324
AX-104102646	4	16,072,377	5.07	6.402
AX-103590406	4	16,077,767	5.82	8.24
AX-104386645	4	16,078,057	5.3	6.956
AX-104532722	4	16,084,453	4.97	6.179
AX-104477686	4	16,090,862	5.17	6.643
AX-104191303	4	16,091,738	4.73	5.66
AX-103103005	4	16,323,434	4.44	5.057
AX-104391775	4	16,537,081	4.48	5.135
AX-104086274	4	18,252,703	4.38	4.932
AX-104000509	4	18,275,058	4.5	5.183
AX-104023205	4	18,277,966	4.66	5.52
AX-103302128	4	18,283,486	4.47	5.115
AX-104296343	4	19,913,037	4.72	5.629
AX-104197593	4	19,917,780	4.94	6.111
AX-104854659	4	19,918,093	5.36	7.089
AX-104389264	4	19,921,582	5.09	6.46
AX-104565694	4	19,923,593	5.19	6.694
AX-104010517	4	20,472,902	4.46	5.102
AX-104620084	4	20,485,064	4.46	5.103
AX-103623304	4	21,801,777	4.4	4.971
AX-103451735	4	21,944,846	4.79	5.783
AX-103690970	4	21,944,978	4.46	5.101
AX-104377051	4	22,032,688	4.47	5.111
AX-104193616	4	22,034,171	4.8	5.806
AX-104486616	4	22,774,104	4.38	4.935
AX-104259910	4	27,286,775	4.51	5.198
AX-104775554	4	50,004,622	4.79	5.796
AX-104572429	4	50,005,726	4.39	4.948
AX-103550556	6	42,096,241	4.46	5.105
AX-104457897	6	42,097,131	4.37	4.921
AX-103740850	6	42,099,387	4.39	4.963
AX-104732197	6	42,300,651	4.67	5.537
AX-103902824	6	42,301,314	4.81	5.84
AX-103062645	6	42,301,673	4.68	5.555
AX-104059326	6	42,329,856	4.41	4.999
AX-104537836	6	63,418,556	4.65	5.497
AX-103889758	6	67,577,583	4.71	5.614
AX-103669524	6	67,578,609	4.94	6.125
AX-103830705	6	67,579,009	4.6	5.38
AX-104724675	17	23,660,636	4.53	5.242
AX-102965486	17	23,661,239	4.67	5.524
AX-103624241	26	22,701,987	4.51	5.197
AX-1049762851	26	22,702,755	4.52	5.219
