# Supplementary material for: Signatures of selection in the genome of Swedish warmblood horses selected for sport performance
Source: BMC Genomics. 2019 Sep 18;20:717. doi: 10.1186/s12864-019-6079-1 (PMC6751828; doi:10.1186/s12864-019-6079-1)
Supplement: Supplementary file 6 — Additional file 6: Table S4. Details on the six overrepresented biological processes and the genes involved in each biological term from the overlapping regions from the XPEHH and Fst tests. [file 12864_2019_6079_MOESM6_ESM.xlsx]

## Sheet: Table S4
Table S4. Details on the six overrepresented biological processes and the genes involved in each biological term from the overlapping regions from the XPEHH and Fst tests.
Analysis Type:	PANTHER Overrepresentation Test (Released 20190606)
Annotation Version and Release Date:	PANTHER version 14.1 Released 2019-03-12
PANTHER GO-Slim Biological Process	Equus caballus - REFLIST (20497)	Genes	P-value
cellular response to stimulus (GO:0051716)	1834	FIGNL1, ARHGDIB, IGFBP1, GUCY2C, ADCY1, RERG, IGFBP3, ERP27	0.000822
ribonucleotide biosynthetic process (GO:0009260)	41	GUCY2C,ADCY1	0.00115
signal transduction (GO:0007165)	1563	ARHGDIB, IGFBP1, GUCY2C, ADCY1, RERG,IGFBP3	0.00803
regulation of cell communication (GO:0010646)	360	IGFBP1,ADCY1, IGFBP3	0.00843
peptidyl-arginine modification (GO:0018195)	9	ART4	0.0116
mRNA cis splicing, via spliceosome (GO:0045292)	16	WBP11	0.0197
